# Supplementary material for: Is Cold Atmospheric Plasma Selective for Breast Tumor Cells? A Systematic Review
Source: Int J Mol Sci. 2026 Feb 10;27(4):1710. doi: 10.3390/ijms27041710 (PMC12940492; doi:10.3390/ijms27041710)
Supplement: Supplementary file 1 [file ijms-27-01710-s001.zip]

Archive with 1 entries (1 files):
- ijms-4109859-supplementary.pdf
